# Supplementary material for: Effectiveness of ChAdOx1-S COVID-19 booster vaccination against the Omicron and Delta variants in England
Source: Nat Commun. 2022 Dec 12;13:7688. doi: 10.1038/s41467-022-35168-7 (PMC9744366; doi:10.1038/s41467-022-35168-7)
Supplement: Supplementary file 4 — Source data file [file 41467_2022_35168_MOESM4_ESM.xlsx]

## Sheet: Table 1
Demographic characteristics of the adults who received a ChAdOx1-S booster as compared to a BNT162b2 booster, following a ChAdOx1-S primary course, in England.
		Booster Manufacturer				Logistic Regression Outputs
		ChAdOx1-S		BNT162b2		Univariate		Multivariate
		Count	%	Count	%	OR	CI (95%)	OR	CI (95%)
Total		43171	0.00330001	13038908	0.9967
Sex	Female	28234	0.654004	6755497	0.518103	1.77774	(0.52-1.78)	1.67293	(1.64-1.71)
	Male	14755	0.34178	6276151	0.48134	Baseline		Baseline
	Missing	182	0.00421579	7260	0.000556795	10.6632	(0-10.66)	12.0936	(10.17-14.38)
Age	18 to 19 years	108	0.00250168	42563	0.00326431	0.86939	(0.72-1.05)	0.84853	(0.7-1.03)
	20 to 24 years	596	0.0138056	191295	0.0146711	1.0675	(0.98-1.16)	0.929699	(0.85-1.02)
	25 to 29 years	829	0.0192027	251910	0.0193199	1.12754	(1.05-1.21)	0.903081	(0.84-0.98)
	30 to 34 years	1117	0.0258739	357025	0.0273815	1.07196	(1-1.14)	0.867999	(0.81-0.93)
	35 to 39 years	1439	0.0333326	456238	0.0349905	1.08067	(1.02-1.15)	0.913249	(0.86-0.97)
	40 to 44 years	2534	0.0586968	1100893	0.0844314	0.788651	(0.75-0.83)	0.792321	(0.75-0.83)
	45 to 49 years	3076	0.0712515	1286227	0.0986453	0.819392	(0.78-0.86)	0.831253	(0.79-0.87)
	50 to 54 years	4324	0.10016	1653865	0.126841	0.895795	(0.86-0.93)	0.905329	(0.87-0.94)
	55 to 59 years	4840	0.112112	1668410	0.127956	0.993953	(0.95-1.04)	0.994018	(0.95-1.04)
	60 to 64 years	4309	0.0998124	1476385	0.113229	Baseline		Baseline
	65 to 69 years	4129	0.0956429	1378031	0.105686	1.02662	(0.98-1.07)	1.03816	(0.99-1.08)
	70 to 74 years	4657	0.107873	1495452	0.114692	1.06698	(1.02-1.11)	1.10466	(1.06-1.15)
	75 to 79 years	3705	0.0858215	971901	0.0745385	1.30614	(1.25-1.36)	1.30284	(1.25-1.36)
	80 to 84 years	2850	0.0660165	344575	0.0264267	2.8339	(2.7-2.97)	2.43675	(2.32-2.56)
	85 to 89 years	2351	0.0544579	204320	0.01567	3.94244	(3.75-4.15)	2.90669	(2.76-3.06)
	90 and over	2307	0.0534387	159818	0.012257	4.9459	(4.7-5.2)	3.15957	(3-3.33)
Ethnicity	African	640	0.0148248	130728	0.010026	1.52974	(1.41-1.65)	0.78705	(0.73-0.85)
	Any other Asian background	518	0.0119988	168354	0.0129117	0.961419	(0.88-1.05)	0.662928	(0.61-0.73)
	Any other Black background	301	0.00697227	44674	0.00342621	2.10532	(1.88-2.36)	1.19812	(1.07-1.35)
	Any other White background	667	0.0154502	167005	0.0128082	1.09865	(1.06-1.14)	0.926815	(0.89-0.97)
	Any other ethnic group	186	0.00430845	50080	0.00384081	1.24797	(1.16-1.35)	0.862647	(0.8-0.93)
	Any other mixed background	2648	0.0613375	753121	0.0577595	1.16053	(1-1.34)	0.877636	(0.76-1.02)
	Bangladeshi or British Bangladeshi	228	0.00528132	70704	0.00542254	1.00762	(0.88-1.15)	0.58696	(0.51-0.67)
	British, Mixed British	31184	0.722337	9744021	0.747303	Baseline		Baseline
	Caribbean	748	0.0173264	66580	0.00510626	3.51046	(3.26-3.78)	1.5071	(1.4-1.63)
	Chinese	171	0.00396099	61295	0.00470093	0.871721	(0.75-1.01)	0.749137	(0.64-0.87)
	Indian or British Indian	969	0.0224456	337218	0.0258624	0.897882	(0.84-0.96)	0.686452	(0.64-0.73)
	Irish	423	0.00979824	86077	0.00660155	1.53554	(1.39-1.69)	1.02472	(0.93-1.13)
	Pakistani or British Pakistani	478	0.0110722	150997	0.0115805	0.989159	(0.9-1.08)	0.808011	(0.74-0.89)
	White and Asian	72	0.00166779	24061	0.00184532	0.935029	(0.74-1.18)	0.821662	(0.65-1.04)
	White and Black African	61	0.00141299	18295	0.00140311	1.04185	(0.81-1.34)	0.747064	(0.58-0.96)
	White and Black Caribbean	132	0.00305761	21445	0.00164469	1.92333	(1.62-2.28)	1.31136	(1.1-1.56)
	Missing	3745	0.086748	1144253	0.0877568	1.02267	(0.99-1.06)	1.0843	(1.05-1.12)
Region	East of England	3999	0.0926316	1451568	0.111326	Baseline		Baseline
	London	10412	0.24118	1505628	0.115472	2.51017	(2.42-2.6)	2.84039	(2.73-2.95)
	Midlands	6116	0.141669	2565254	0.196738	0.865412	(0.83-0.9)	0.883701	(0.85-0.92)
	North East and Yorkshire	4768	0.110445	1908956	0.146405	0.906622	(0.87-0.95)	0.855629	(0.82-0.89)
	North West	5871	0.135994	1638879	0.125691	1.30032	(1.25-1.35)	1.31567	(1.26-1.37)
	South East	7110	0.164694	2500581	0.191778	1.03208	(0.99-1.07)	1.12561	(1.08-1.17)
	South West	4576	0.105997	1433381	0.109931	1.15881	(1.11-1.21)	1.15525	(1.11-1.21)
	Missing	319	0.00738922	34661	0.00265827	3.34086	(2.98-3.75)
IMD	1	3418	0.0791735	977959	0.0750031	Baseline		Baseline
	2	4318	0.100021	1051604	0.0806512	1.17484	(1.12-1.23)	0.995745	(0.95-1.04)
	3	4492	0.104051	1132655	0.0868673	1.13472	(1.09-1.19)	0.949521	(0.91-0.99)
	4	4457	0.103241	1238022	0.0949483	1.03006	(0.99-1.08)	0.916954	(0.88-0.96)
	5	4408	0.102106	1314814	0.100838	0.959237	(0.92-1)	0.885335	(0.85-0.93)
	6	4550	0.105395	1391251	0.1067	0.935739	(0.9-0.98)	0.887576	(0.85-0.93)
	7	4367	0.101156	1420830	0.108968	0.879406	(0.84-0.92)	0.855075	(0.82-0.9)
	8	4492	0.104051	1466406	0.112464	0.876464	(0.84-0.92)	0.861408	(0.82-0.9)
	9	4368	0.101179	1478427	0.113386	0.84534	(0.81-0.88)	0.832889	(0.79-0.87)
	10	3982	0.0922378	1532279	0.117516	0.743553	(0.71-0.78)	0.786375	(0.75-0.83)
	Missing	319	0.00738922	34661	0.00265827
Risk Groups	At risk (<65 years only)	10714	0.248176	2651631	0.203363	1.8253	(1.78-1.87)	1.58255	(1.54-1.63)
	CEV	11751	0.272197	1428227	0.109536	3.01224	(2.95-3.08)	1.83838	(1.79-1.89)
	Severely Immunosuppressed	2707	0.0627041	238653	0.0183031	3.54912	(3.41-3.69)	2.04566	(1.96-2.13)
	HSCW	1754	0.0406291	240413	0.0184381	2.2292	(2.12-2.34)	2.66757	(2.54-2.8)

## Sheet: Table 2
Description of data sources
Data Source	Description	Covariates
Pillar 1 and 2 testing data	SARS-CoV-2 PCR testing in England is undertaken by hospital and public health laboratories (Pillar 1), as well as by community testing (Pillar 2). Pillar 1 testing data is available from UKHSA labs and NHS hospitals for those with a clinical need, and health and care workers. Pillar 2 community testing is available to anyone with symptoms consistent with COVID-19 (high temperature, new continuous…	Date of birth (age), period (week of test), variant status (where it was determined by SGTF or period), previous positivity
NIMS vaccination record	The National Immunization Management System (NIMS) contains demographic information on the whole population of England who are registered with a general practice physician in England and is used to record all COVID-19 vaccinations.	Vaccination status, index of multiple deprivation, ethnicity, geographic region, date of birth, health and social care worker status, clinical risk group status, clinically extremely vulnerable, severely immunosuppressed, care home status
Genomics data	Sequencing and genotyping is undertaken through a network of laboratories, including the Wellcome Sanger Institute. Whole-genome sequences are assigned to UKHSA definitions of variants based on mutations. Data were provided by the Genomics Cell at UKHSA.	Variant status (sequencing and genomics)
Secondary Care Hospital Admission Data (SUS)	SUS is the national electronic database of hospital admissions that provides timely updates of ICD-10 codes for completed hospital stays for all NHS hospitals in England. Up to 24 ICD-10 diagnoses fields can be completed in SUS for each admission with the first diagnosis field indicating the primary reason for admission. Length of stay was calculated as date of discharge – date of admission. Wher…
Emergency Care Hospital Admission Data (ECDS)	Emergency Care hospital admissions includes hospital admissions through emergency departments but not elective admissions. Admissions due to an injury were excluded. Admissions were identified where the Emergency Care Destination code was either discharge to a ward, intensive care unit, coronary care unit, high dependency unit or where there was a date on which the decision to admit the patient w…

## Sheet: Table 3
Effectiveness of the ChAdOx1-S and BNT162b2 booster vaccines against symptomatic disease following infection with the Omicron variant for adults aged 40 years and older in England.
Age (years)	Dose	Booster Manufacturer	Interval (days)	Controls	Cases	OR*	VE (95% CI)
40-64	Unvaccinated			27361	51265	Baseline	Baseline
	Dose 2**	n/a	175+	85175	89230	0.92 (0.9-0.94)	8 (6 to 9.9)
	Booster	Any***	0-1	11879	7715	0.8 (0.77-0.83)	20.3 (17.2 to 23.3)
		Any***	2022-06-02	27430	21422	0.74 (0.72-0.76)	25.8 (23.7 to 27.8)
		BNT162b2	2013-07-01	28809	17658	0.42 (0.41-0.43)	58.2 (57.0 to 59.4)
		BNT162b2	14-34	86719	66406	0.36 (0.35-0.37)	63.8 (63.0 to 64.5)
		BNT162b2	35-69	87592	90787	0.43 (0.42-0.44)	57.3 (56.4 to 58.2)
		BNT162b2	70-104	22504	29379	0.54 (0.52-0.55)	46.4 (45.0 to 47.8)
		BNT162b2	105+	2758	4278	0.69 (0.66-0.73)	30.6 (26.8 to 34.3)
		ChAdOx1-S	2013-07-01	70	40	0.39 (0.25-0.59)	61.2 (40.9 to 74.6)
		ChAdOx1-S	14-34	193	159	0.48 (0.38-0.61)	51.7 (38.9 to 61.8)
		ChAdOx1-S	35-69	216	215	0.47 (0.38-0.57)	53.0 (42.6 to 61.6)
		ChAdOx1-S	70-104	69	97	0.59 (0.43-0.81)	40.8 (18.6 to 56.9)
		ChAdOx1-S	105+	10	14	0.63 (0.27-1.44)	37.2 (-44.1 to 72.6)
65+	Unvaccinated			1701	2361	Baseline	Baseline
	Dose 2**	n/a	175+	4466	3053	0.81 (0.73-0.88)	19.5 (11.7 to 26.6)
	Booster	Any***	0-1	428	110	0.65 (0.5-0.85)	34.6 (14.8 to 49.8)
		Any***	2022-06-02	1140	370	0.71 (0.61-0.84)	28.6 (16.0 to 39.3)
		BNT162b2	2013-07-01	1883	433	0.42 (0.36-0.48)	58.1 (51.6 to 63.8)
		BNT162b2	14-34	14311	3010	0.31 (0.29-0.34)	68.5 (65.7 to 71.2)
		BNT162b2	35-69	36300	25240	0.46 (0.42-0.49)	54.1 (50.5 to 57.5)
		BNT162b2	70-104	14210	18317	0.6 (0.55-0.65)	40.1 (35.2 to 44.5)
		BNT162b2	105+	1970	2789	0.77 (0.7-0.85)	23.1 (15.1 to 30.5)
		ChAdOx1-S	2013-07-01	23	8	0.34 (0.14-0.83)	66.1 (16.6 to 86.3)
		ChAdOx1-S	14-34	53	32	0.48 (0.3-0.79)	51.6 (20.8 to 70.4)
		ChAdOx1-S	35-69	88	81	0.56 (0.4-0.78)	44.5 (22.4 to 60.2)
		ChAdOx1-S	70-104	16	40	1.27 (0.7-2.32)	-27.2 (-131.6 to 30.1)
		ChAdOx1-S	105+	3	5	0.98 (0.23-4.28)	N too low
*Odds ratio
**ChAdOx1-S primary course
***ChAdOx1-S or BNT162b2

## Sheet: Table 4
Effectiveness of the ChAdOx1-S and BNT162b2 booster vaccines against hospitalisation as defined by linkage to the secondary care (SUS) data following infection with Delta or Omicron variants in adults aged 65 years and older in England.
Dose	Booster Manufacturer	Interval (days)	Controls	Cases	OR*	VE (95% CI)
			Delta
Unvaccinated			1327	2000	Baseline	Baseline
Dose 2**		175+	7000	3248	0.27 (0.24-0.3)	73.4 (70.4 to 76.2)
Booster	Any***	0-6	1123	243	0.13 (0.11-0.16)	86.8 (83.7 to 89.2)
	BNT162b2	7+	7884	355	0.06 (0.05-0.07)	93.9 (92.8 to 94.9)
	ChAdOx1-S	7+	43	4	0.19 (0.04-0.84)	80.9 (15.6 to 95.7)
			Omicron
Unvaccinated			517	603	Baseline	Baseline
Dose 2**		175+	1596	430	0.39 (0.3-0.5)	61.0 (49.8 to 69.7)
Booster	Any***	0-6	361	27	0.24 (0.13-0.45)	75.5 (54.9 to 86.7)
	BNT162b2	7+	6495	953	0.09 (0.07-0.11)	90.9 (88.7 to 92.7)
	ChAdOx1-S	7+	52	18	0.18 (0.09-0.36)	82.3 (64.2 to 91.3)
*Odds ratio
**ChAdOx1-S primary course
***ChAdOx1-S or BNT162b2

## Sheet: Figure 1
Omicron	Interval	controls	cases	OR	VE
	unvaccinated	517	603
	AZ_d2_175+	1596	430	0.39 (0.3-0.5)	61 (49.8 to 69.7)
	AZ_ANY_d3:0-6	361	27	0.24 (0.13-0.45)	75.5 (54.9 to 86.7)
	AZ_PF_d3:7+	6495	953	0.09 (0.07-0.11)	90.9 (88.7 to 92.7)
	AZ_AZ_d3:7+	52	18	0.18 (0.09-0.36)	82.3 (64.2 to 91.3)
Delta	Interval	controls	cases	OR	VE
	unvaccinated	1327	2000
	AZ_d2_175+	7000	3248	0.27 (0.24-0.3)	73.4 (70.4 to 76.2)
	AZ_ANY_d3:0-6	1123	243	0.13 (0.11-0.16)	86.8 (83.7 to 89.2)
	AZ_PF_d3:7+	7884	355	0.06 (0.05-0.07)	93.9 (92.8 to 94.9)
	AZ_AZ_d3:7+	43	4	0.19 (0.04-0.84)	80.9 (15.6 to 95.7)

## Sheet: Supplementary Table 1
SUS Acute respiratory illness ICD10 code list.
SUS Acute respiratory illness ICD10 code list
J04*	Acute laryngitis and tracheitis
J09*	Influenza due to identified avian influenza virus
J10*	Influenza with pneumonia, other influenza virus identified
J11*	Influenza with pneumonia, virus not identified
J12*	Viral pneumonia, not elsewhere classified
J13*	Pneumonia due to Streptococcus pneumoniae
J14*	Pneumonia due to Haemophilus influenzae
J15*	Bacterial pneumonia, not elsewhere classified
J16*	Pneumonia due to other infectious organisms, not elsewhere classified
J17*	Pneumonia in diseases classified elsewhere
J18*	Pneumonia, organism unspecified
J20*	Acute bronchitis
J21*	Acute bronchiolitis
J22*	Unspecified acute lower respiratory infection
J80*	ARDS (related to respiratory infection)
U07*	COVID-19, virus identified and not identified
U04*	Severe acute respiratory syndrome (SARS)

## Sheet: Supplementary Table 2
Investigated outcomes - definitions and data sources
Outcome	Definition and Data sources
Symptomatic disease	Table 3, Supplemementary Table 4. Cases were identified from community testing data only (Pillar 2) and were restricted to persons who had reported symptoms and gave a symptom onset date within the 10 days before testing. These VE estimates reflect protection against mild disease.
Hospitalisation (primary analysis)	Figure 1, Table 4. The primary hospitalisation analysis estimated VE using Pillar 1 and Pillar 2 tests which could be linked to the SUS hospitalisation records. Pillar 2 tests were identified where the sample was taken 14 days before and up to 2 days after the day of admission. Pillar 1 tests were included where the sample was taken 1 day before and up to 2 days after the admission. Only tests li…
Hospitalisation (secondary analysis)	Supplementary Table 5. The secondary hospitalisation analysis estimated VE in a subset of Pillar 2 community tests from symptomatic individuals; those for which an admission to accident and emergency (ECDS) occurred in the 14 days after their test date. These VE estimates reflect protection against hospitalisation using a broader definition which may include contamination with incidental admissio…

## Sheet: Supplementary Table 3
Descriptive characteristics of those included in the VE analysis for protection against symptomatic disease (cases all) and hospitalisation as assessed using the ECDS data following infection with either Delta or Omicron variants.
				Delta						Omicron
				Controls		Cases All		Cases Hosp		Controls		Cases All		Cases Hosp
	Dose	Booster manufacturer	Interval (days)	n	%	n	%	n	%	n	%	n	%	n	%
				469976		172223		1352		457377		434514		509
Vaccination Status	Unvaccinated			49918	0.106	48699	0.283	366	0.271	29062	0.064	53626	0.123	93	0.183
	Dose 2*		175+	142454	0.303	92917	0.54	809	0.598	89641	0.196	92283	0.212	84	0.165
	Booster	Any	0-6	51109	0.109	21257	0.123	96	0.071	40877	0.089	29617	0.068	5	0.01
	Booster	BNT162b2	7+	225962	0.481	9303	0.054	76	0.056	297056	0.649	258297	0.594	320	0.629
	Booster	ChAdOx1-S	7+	533	0.001	47	0	5	0.004	741	0.002	691	0.002	7	0.014
Gender	Female			284136	0.605	91669	0.532	624	0.462	274565	0.6	230789	0.531	250	0.491
	Male			185025	0.394	80291	0.466	728	0.538	182025	0.398	203031	0.467	258	0.507
	Missing			815	0.002	263	0.002	0	0	787	0.002	694	0.002	1	0.002
Age	40-44			80921	0.172	35639	0.207	0	0	83475	0.183	94518	0.218	0	0
	45-49			74782	0.159	30300	0.176	0	0	78924	0.173	86768	0.2	0	0
	50-54			89098	0.19	32587	0.189	0	0	90779	0.198	87744	0.202	0	0
	55-59			76254	0.162	25591	0.149	0	0	75520	0.165	67858	0.156	0	0
	60-64			55023	0.117	18038	0.105	0	0	52087	0.114	41777	0.096	0	0
	65-69			40628	0.086	12894	0.075	405	0.3	34908	0.076	24659	0.057	116	0.228
	70-74			30900	0.066	10104	0.059	405	0.3	24787	0.054	18125	0.042	134	0.263
	75-79			14709	0.031	4876	0.028	275	0.203	11152	0.024	8756	0.02	103	0.202
	80-84			4094	0.009	1269	0.007	144	0.107	3064	0.007	2332	0.005	64	0.126
	85-89			1999	0.004	580	0.003	81	0.06	1518	0.003	1107	0.003	49	0.096
	90+			1568	0.003	345	0.002	42	0.031	1163	0.003	870	0.002	43	0.084
Ethnicity	African			3922	0.008	1291	0.007	14	0.01	3701	0.008	5492	0.013	5	0.01
	Any other Asian background			5405	0.012	1668	0.01	14	0.01	5437	0.012	6253	0.014	6	0.012
	Any other Black background			1810	0.004	787	0.005	4	0.003	1590	0.003	2617	0.006	0	0
	Any other White background			30310	0.064	16093	0.093	89	0.066	29473	0.064	39506	0.091	29	0.057
	Any other ethnic group			6239	0.013	2579	0.015	12	0.009	6242	0.014	7630	0.018	10	0.02
	Any other mixed background			1945	0.004	774	0.004	7	0.005	1894	0.004	2038	0.005	2	0.004
	Bangladeshi or British Bangladeshi			1743	0.004	678	0.004	9	0.007	1741	0.004	2198	0.005	4	0.008
	British, Mixed British			355004	0.755	123459	0.717	1036	0.766	345349	0.755	302173	0.695	383	0.752
	Caribbean			2847	0.006	1443	0.008	16	0.012	2474	0.005	4463	0.01	9	0.018
	Chinese			1451	0.003	490	0.003	7	0.005	1503	0.003	1453	0.003	3	0.006
	Indian or British Indian			12668	0.027	3191	0.019	29	0.021	12322	0.027	11073	0.025	7	0.014
	Irish			3313	0.007	921	0.005	7	0.005	3170	0.007	2649	0.006	10	0.02
	Pakistani or British Pakistani			5791	0.012	2145	0.012	19	0.014	5770	0.013	7135	0.016	10	0.02
	White and Asian			832	0.002	301	0.002	0	0	865	0.002	834	0.002	0	0
	White and Black African			656	0.001	255	0.001	0	0	655	0.001	850	0.002	1	0.002
	White and Black Caribbean			915	0.002	404	0.002	4	0.003	840	0.002	1284	0.003	2	0.004
	Missing			35125	0.075	15744	0.091	85	0.063	34351	0.075	36866	0.085	28	0.055
NHS Region	East of England			55371	0.118	19965	0.116	127	0.094	54106	0.118	44943	0.103	46	0.09
	London			56857	0.121	18455	0.107	121	0.089	55327	0.121	61545	0.142	59	0.116
	Midlands			89571	0.191	33599	0.195	274	0.203	87072	0.19	82976	0.191	100	0.196
	North East			70243	0.149	27797	0.161	287	0.212	66238	0.145	69399	0.16	98	0.193
	North West			65199	0.139	23730	0.138	180	0.133	60400	0.132	71916	0.166	101	0.198
	South East			82624	0.176	28623	0.166	210	0.155	85855	0.188	70342	0.162	69	0.136
	South West			50110	0.107	20054	0.116	153	0.113	48378	0.106	33393	0.077	36	0.071
	Missing			1	0	0	0	0	0	1	0	0	0	0	0
IMD Quintiles	1			72363	0.154	28710	0.167	284	0.21	68334	0.149	81965	0.189	117	0.23
	2			84074	0.179	32208	0.187	275	0.203	80641	0.176	84654	0.195	109	0.214
	3			96109	0.204	35481	0.206	279	0.206	93614	0.205	85615	0.197	102	0.2
	4			104605	0.223	37662	0.219	278	0.206	102289	0.224	90030	0.207	101	0.198
	5			111956	0.238	37790	0.219	232	0.155	111706	0.244	91371	0.21	80	0.136
	Missing			869	0.002	372	0.002	4	0.003	793	0.002	879	0.002	0	0
Previously positive	No			410326	0.873	169930	0.987	1347	0.996	391382	0.856	395115	0.909	490	0.963
	Yes			59650	0.127	2293	0.013	5	0.004	65995	0.144	39399	0.091	19	0.037
Vaccine priority groups	Healthcare worker			18031	0.038	4068	0.024	4	0.003	14693	0.032	11743	0.027	1	0.002
	CEV			44973	0.096	13147	0.076	475	0.351	38131	0.083	32486	0.075	280	0.55
	At risk**			119372	0.254	40186	0.233	14	0.01	111789	0.244	95944	0.221	3	0.006
	Severely immunosuppressed			5571	0.012	1871	0.011	116	0.086	4994	0.011	5734	0.013	83	0.163
* ChAdOx1-S primary course
**At risk is only those under 65

## Sheet: Supplementary Table 4
Effectiveness of the ChAdOx1-S and BNT162b2 booster vaccines against symptomatic disease following infection with the Delta variant for adults aged 40 years and older in England.
Dose	Booster Manufacturer	Interval (days)	Controls	Cases	OR*	VE (95% CI)
			Age 40-64
Unvaccinated			47233	46399	Baseline	Baseline
Dose 2**		175+	121274	73031	0.58 (0.57-0.60)	41.7 (40.5 to 42.8)
Booster	Any***	0-6	45607	16762	0.48 (0.47-0.50)	51.5 (50.2 to 52.8)
	BNT162b2	7+	161582	5940	0.08 (0.08-0.08)	91.9 (91.6 to 92.1)
	ChAdOx1-S	7+	382	23	0.15 (0.09-0.23)	85.4 (77.4 to 90.6)
			Age 65+
Unvaccinated			2685	2300	Baseline	Baseline
Dose 2**		175+	21180	19886	0.67 (0.63-0.72)	32.8 (28.0 to 37.3)
Booster	Any***	0-6	5502	4495	0.61 (0.57-0.66)	38.7 (33.7 to 43.3)
	BNT162b2	7+	64380	3363	0.1 (0.09-0.11)	90.2 (89.4 to 90.9)
	ChAdOx1-S	7+	151	24	0.44 (0.27-0.70)	56.3 (30.0 to 72.7)
*Odds ratio
**ChAdOx1-S primary course
***ChAdOx1-S or BNT162b2

## Sheet: Supplementary Table 5
Effectiveness of the ChAdOx1-S and BNT162b2 booster vaccines against hospitalisation as defined by linkage to the accident and emergency (ECDS) data following infection with Delta or Omicron variants in adults aged 65 years and older in England.
Dose	Booster Manufacturer	Interval (days)	Controls	Cases	OR*	VE (95% CI)
			Delta
Unvaccinated			2685	366	Baseline	Baseline
Dose 2**		175+	21180	809	0.17 (0.15-0.2)	82.8 (79.9 to 85.3)
Booster	Any***	0-6	5502	96	0.09 (0.07-0.12)	91.0 (88.5 to 93.0)
	BNT162b2	7+	64380	76	0.01 (0.01-0.02)	98.8 (98.4 to 99.1)
	ChAdOx1-S	7+	151	5	0.35 (0.13-0.91)	65.3 (8.7 to 86.8)
			Omicron
Unvaccinated			1561	93	Baseline	Baseline
Dose 2**		175+	4329	84	0.45 (0.32-0.63)	55.4 (37.2 to 68.4)
Booster	Any***	0-6	1567	5	0.15 (0.06-0.38)	85.2 (61.7 to 94.3)
	BNT162b2	7+	63803	320	0.08 (0.06-0.1)	92.3 (89.8 to 94.2)
	ChAdOx1-S	7+	173	7	0.34 (0.15-0.8)	65.9 (19.9 to 85.4)
*Odds ratio
**ChAdOx1-S primary course
***ChAdOx1-S or BNT162b2

[truncated: 2 more sheets: Supplementary Table 6, Supplementary Figure 1]
